# Supplementary material for: Clinical and physiological evaluation of free-ranging snow leopards immobilized with ketamine-xylazine in emergency situations
Source: Front Vet Sci. 2025 Feb 25;12:1492640. doi: 10.3389/fvets.2025.1492640 (PMC11893562; doi:10.3389/fvets.2025.1492640)
Supplement: Supplementary file 1 [file Table_1.xlsx]

## Sheet: All
Sr. No.	Approx. Age (Year)	Sex	Estimated Weight (Kg)	Actual Weight (Kg)	XYL(mg) total	Ket (mg) Total	XYL (Mg/kg)	Ket (Mg/kg)	Start of Induction (Min)	Recumbency period (min)	YOH mg Total	YOH mg/kg	Recovery follwed by reversal (Min)	RR 0-5	RR 5-10	RR 10-15	RR 15-20	RR 20-25	RR 25-30	RT 0-5	RT 5-10	RT 10-15	RT 15-20	HR 0-5	HR 5-10	HR 10-15	HR 15-20	HR 20-25
1	Young	Male	25	28	37.5	187.5	1.34	6.69	5	48	3.125	0.111	30	31	36	28	30	32	30	38.0556	38.0556	38.3333	38.0556	66	65	68	68	66
2	Adult	Female	30	30	50	200	1.66	6.66	10	50	3.75	0.125	36	32	34	30	28	28	28	38.6111	38.6111	38.6111	38.3333	62	62	60	62	64
3	Young	Male	25	24	37.5	200	1.56	8.33	2	55	3.125	0.13	20	36	30	30	28	30	28	38.0556	38.3333	38.6111	38.6111	70	72	68	65	66
4	Adult	Female	30	32	45	180	1.4	5.62	2	70	3.75	0.117	18	40	30	28	30	28	28	37.7778	37.5	38.0556	37.7778	90	72	71	71	72
5	Adult	Male	30	33	45	180	1.36	5.45	6	68	5	0.15	20	25	30	32	28	30	30	38.8889	38.6111	38.6111	38.3333	64	68	65	68	65
6	Adult	Female	25	25	50	140	2	5.6	3	70	5	0.2	25	24	22	24	25	27	28	38.0556	37.7778	38.0556	37.7778	60	65	60	62	60
7	Adult	Female	30	30	70	180	2.33	6	4	65	5	0.166	30	26	28	28	26	28	28	37.7778	38.0556	38.1111	37.7778	60	66	65	68	66
8	Adult	Male	25	24	60	150	2.5	6.25	4	50	3.5	0.145	20	35	32	30	35	32	30	38.0556	38.0556	37.7778	38.3333	65	68	70	68	65
9	Adult	Female	30	28	70	180	2.5	6.43	5	60	5	0.178	18	32	30	28	30	32	31	38.6111	38.0556	38.3333	38.3333	70	68	72	72	71
10	Adult	Male	30	32	50	200	1.56	6.25	6	68	5	0.156	18	28	24	33	35	36	34	38.0556	38.0556	38.0556	38.0556	76	74	74	74	75
11	Young	Female	30	32	70	250	2.18	7.81	4	50	5	0.156	15	30	32	34	32	34	32	38.3333	38.6111	38.6111	38.3333	70	72	74	72	74
12	Young	Female	32	30	60	200	2	6.67	3	60	5	0.166	40	24	26	25	26	25	28	37.7778	38.0556	37.5	38.0556	62	60	58	60	58
13	Adult	Male	25	25	50	150	2	6	2	80	5	0.2	35	25	26	28	30	26	28	37.7778	38.0556	38.3333	38.0556	66	68	70	66	68
14	Young	Male	30	27	50	200	1.85	7.4	5	120	3.5	0.129	20	30	28	28	30	32	30	37.7778	38.3333	37.7778	38.0556	70	70	70	68	70
15	Young	Male	25	27	60	200	2.22	7.4	3	65	4	0.148	31	32	28	28	30	30	28	37.9444	38.0556	38.0556	37.9444	88	80	82	78	78
16	Adult	Male	25	26	40	140	1.53	5.38	5	75	4	0.158	20	28	28	25	27	28	28	36.6667	37.2222	37.5	37.5	60	58	60	60	62
17	Adult	Female	20	21	60	150	2.86	7.12	2	72	2.5	0.119	15	34	32	26	30	34	32	38.3333	38.8889	38.3333	38.6111	64	62	65	65	68
18	Young	Female	25	25	60	160	2.4	6.4	3	60	5	0.2	20	30	28	30	26	30	28	38.6111	38.6111	38.3333	38.3333	66	68	70	68	66
19	Adult	Male	30	32	75	210	2.34	6.56	3	73	5	0.156	29	24	33	36	34	35	34	38.0556	38.0556	38.0556	38.0556	76	74	74	76	74
20	Adult	Female	30	32	50	180	1.56	5.625	3	64	5	0.156	28	36	32	30	30	32	32	38.0556	37.7778	37.7778	38.0556	88	88	90	96	88
21	Young	Female	22	34	70	150	2.06	4.41	3	75	3	0.088	20	36	33	24	28	30	30	38.8889	38.8889	38.8333	38.8889	88	90	88	90	88
22	Adult	Male	40	40	60	240	1.5	6	6	90	5	0.125	30	28	28	28	28	30	31	39.2778	39.2778	37.7778	39.1667	92	88	88	82	82
23	Young	Female	30	34	70	250	2.05	7.35	3	80	5	0.147	25	35	34	28	30	30	30	38.3333	38.6111	38.8333	38.3333	88	90	88	90	88
24	Young	Female	25	34	70	270	2.05	7.94	3	90	3	0.088	20	32	30	25	27	28	28	38.8889	38.7778	38.9444	38.8889	88	90	88	90	88
25	Adult	Female	30	35	70	270	2	7.71	2	100	5	0.142	35	30	28	26	28	30	30	38.0556	37.7778	38.0556	38.3333	70	65	66	68	68
26	Adult	Female	30	32	50	220	1.56	6.88	3	80	5	0.156	30	34	30	28	30	30	30	38.0556	37.7778	37.7778	38.0556	98	95	90	96	88

## Sheet: Adult
Sr. No.	Approx. Age (Year)	Sex	Estimated Weight (Kg)	Actual Weight (Kg)	XYL(mg) total	Ket (mg) Total	XYL (Mg/kg)	Ket (Mg/kg)	Start of Induction (Min)	Recumbency period (min)	YOH mg Total	YOH mg/kg	Recovery follwed by reversal (Min)	RR 0-5	RR 5-10	RR 10-15	RR 15-20	RR 20-25	RR 25-30	RT 0-5	RT 5-10	RT 10-15	RT 15-20	HR 0-5	HR 5-10	HR 10-15	HR 15-20	HR 20-25
2	Old	Female	30	30	50	200	1.66	6.66	10	50	3.75	0.125	36	32	34	30	28	28	28	38.6111	38.6111	38.6111	38.3333	62	62	60	62	64
4	Adult	Female	30	32	45	180	1.4	5.62	2	70	3.75	0.117	18	40	30	28	30	28	28	37.7778	37.5	38.0556	37.7778	90	72	71	71	72
5	Adult	Male	30	33	45	180	1.36	5.45	6	68	5	0.15	20	25	30	32	28	30	30	38.8889	38.6111	38.6111	38.3333	64	68	65	68	65
6	Old	Female	25	25	50	140	2	5.6	3	70	5	0.2	25	24	22	24	25	27	28	38.0556	37.7778	38.0556	37.7778	60	65	60	62	60
7	Old	Female	30	30	70	180	2.33	6	4	65	5	0.166	30	26	28	28	26	28	28	37.7778	38.0556	38.1111	37.7778	60	66	65	68	66
8	Adult	Male	25	24	60	150	2.5	6.25	4	50	3.5	0.145	20	35	32	30	35	32	30	38.0556	38.0556	37.7778	38.3333	65	68	70	68	65
9	Adult	Female	30	28	70	180	2.5	6.43	5	60	5	0.178	18	32	30	28	30	32	31	38.6111	38.0556	38.3333	38.3333	70	68	72	72	71
10	Adult	Male	30	32	50	200	1.56	6.25	6	68	5	0.156	18	28	24	33	35	36	34	38.0556	38.0556	38.0556	38.0556	76	74	74	74	75
13	Old	Male	25	25	50	150	2	6	2	80	5	0.2	35	25	26	28	30	26	28	37.7778	38.0556	38.3333	38.0556	66	68	70	66	68
16	Old	Male	25	26	40	140	1.53	5.38	5	75	4	0.158	20	28	28	25	27	28	28	36.6667	37.2222	37.5	37.5	60	58	60	60	62
17	Adult	Female	20	21	60	150	2.86	7.12	2	72	2.5	0.119	15	34	32	26	30	34	32	38.3333	38.8889	38.3333	38.6111	64	62	65	65	68
19	Adult	Male	30	32	75	210	2.34	6.56	3	73	5	0.156	29	24	33	36	34	35	34	38.0556	38.0556	38.0556	38.0556	76	74	74	76	74
20	Old	Female	30	32	50	180	1.56	5.625	3	64	5	0.156	28	36	32	30	30	32	32	38.0556	37.7778	37.7778	38.0556	88	88	90	96	88
22	Adult	Male	40	40	60	240	1.5	6	6	90	5	0.125	30	28	28	28	28	30	31	39.2778	39.2778	37.7778	39.1667	92	88	88	82	82
25	Old	Female	30	35	70	270	2	7.71	2	100	5	0.142	35	30	28	26	28	30	30	38.0556	37.7778	38.0556	38.3333	70	65	66	68	68
26	Old	Female	30	32	50	220	1.56	6.88	3	80	5	0.156	30	34	30	28	30	30	30	38.0556	37.7778	37.7778	38.0556	98	95	90	96	88

## Sheet: Young
Sr. No.	Approx. Age (Year)	Sex	Estimated Weight (Kg)	Actual Weight (Kg)	XYL(mg) total	Ket (mg) Total	XYL (Mg/kg)	Ket (Mg/kg)	Start of Induction (Min)	Recumbency period (min)	YOH mg Total	YOH mg/kg	Recovery follwed by reversal (Min)	RR 0-5	RR 5-10	RR 10-15	RR 15-20	RR 20-25	RR 25-30	RT 0-5	RT 5-10	RT 10-15	RT 15-20	HR 0-5	HR 5-10	HR 10-15	HR 15-20	HR 20-25
1	Sub-adult	Male	25	28	37.5	187.5	1.34	6.69	5	48	3.125	0.111	30	31	36	28	30	32	30	38.0556	38.0556	38.3333	38.0556	66	65	68	68	66
3	Sub-adult	Male	25	24	37.5	200	1.56	8.33	2	55	3.125	0.13	20	36	30	30	28	30	28	38.0556	38.3333	38.6111	38.6111	70	72	68	65	66
11	Sub-adult	Female	30	32	70	250	2.18	7.81	4	50	5	0.156	15	30	32	34	32	34	32	38.3333	38.6111	38.6111	38.3333	70	72	74	72	74
12	Sub-Adult	Female	32	30	60	200	2	6.67	3	60	5	0.166	40	24	26	25	26	25	28	37.7778	38.0556	37.5	38.0556	62	60	58	60	58
14	Sub-adult	Male	30	27	50	200	1.85	7.4	5	120	3.5	0.129	20	30	28	28	30	32	30	37.7778	38.3333	37.7778	38.0556	70	70	70	68	70
15	Sub-adult	Male	25	27	60	200	2.22	7.4	3	65	4	0.148	31	32	28	28	30	30	28	37.9444	38.0556	38.0556	37.9444	88	80	82	78	78
18	Sub-adult	Female	25	25	60	160	2.4	6.4	3	60	5	0.2	20	30	28	30	26	30	28	38.6111	38.6111	38.3333	38.3333	66	68	70	68	66
21	Sub-adult	Female	22	34	70	150	2.06	4.41	3	75	3	0.088	20	36	33	24	28	30	30	38.8889	38.8889	38.8333	38.8889	88	90	88	90	88
23	Sub-adult	Female	30	34	70	250	2.05	7.35	3	80	5	0.147	25	35	34	28	30	30	30	38.3333	38.6111	38.8333	38.3333	88	90	88	90	88
24	Sub-adult	Female	25	34	70	270	2.05	7.94	3	90	3	0.088	20	32	30	25	27	28	28	38.8889	38.7778	38.9444	38.8889	88	90	88	90	88
